# Supplementary material for: Metronidazole Activation by a Deeply Entangled Dimeric Malic Enzyme in Entamoeba histolytica
Source: Pathogens. 2025 Mar 13;14(3):277. doi: 10.3390/pathogens14030277 (PMC11944484; doi:10.3390/pathogens14030277)
Supplement: Supplementary file 1 [file pathogens-14-00277-s001.zip]

Archive with 1 entries (1 files):
- pathogens-3487579-supplementary.pdf
